# Supplementary material for: Parental Traits Associated with Adherence to the Mediterranean Diet in Children and Adolescents in Croatia: A Cross-Sectional Study
Source: Nutrients. 2022 Jun 23;14(13):2598. doi: 10.3390/nu14132598 (PMC9268300; doi:10.3390/nu14132598)
Supplement: Supplementary file 1 [file nutrients-14-02598-s001.zip]

Archive with 1 entries (1 files):
- nutrients-1757687-supplementary.pdf
